# Supplementary material for: Cell-Specific Vulnerability of Human Glioblastoma and Astrocytoma Cells to Mephedrone—An In Vitro Study
Source: Molecules. 2025 May 22;30(11):2277. doi: 10.3390/molecules30112277 (PMC12156288; doi:10.3390/molecules30112277)
Supplement: Supplementary file 1 [file molecules-30-02277-s001.zip]

Archive with 1 entries (1 files):
- molecules-3579465-supplementary.pdf
